# Supplementary material for: CRISPRseek: A Bioconductor Package to Identify Target-Specific Guide RNAs for CRISPR-Cas9 Genome-Editing Systems
Source: PLoS One. 2014 Sep 23;9(9):e108424. doi: 10.1371/journal.pone.0108424 (PMC4172692; doi:10.1371/journal.pone.0108424)
Supplement: File S2 — Fasta file with sequence for T allele of human single nucleotide polymorphism RS362331. (FA) [file pone.0108424.s002.fa]

>rs362331T
GACCCACGCCTGCTCCCTCATCTACTGTGTGCACTTCATCCTGGA
