# Supplementary material for: CRISPRseek: A Bioconductor Package to Identify Target-Specific Guide RNAs for CRISPR-Cas9 Genome-Editing Systems
Source: PLoS One. 2014 Sep 23;9(9):e108424. doi: 10.1371/journal.pone.0108424 (PMC4172692; doi:10.1371/journal.pone.0108424)
Supplement: File S3 — Tab delimited file outputs from compare2sequences function of CRISPRseek using files S1 and S2 as inputs. (XLSX) [file pone.0108424.s003.xlsx]

## Sheet: scoresFor2InputSequences.xls
name	gRNAPlusPAM	targetInSeq1	targetInSeq2	scoreForSeq1	scoreForSeq2	mismatch.distance2PAM	n.mismatch	scoreDiff	targetSeqName
gRNAr2_rs362331CStart38End16	TGAAGTGCACACAGTGGATGAGG	TGAAGTGCACACAGTGGATGAGG	TGAAGTGCACACAGTAGATGAGG	100	17.2	5	1	82.8	rs362331C
gRNAr3_rs362331CStart37End15	GAAGTGCACACAGTGGATGAGGG	GAAGTGCACACAGTGGATGAGGG	GAAGTGCACACAGTAGATGAGGG	100	26.8	6	1	73.2	rs362331C
gRNAr4_rs362331CStart31End9	CACACAGTGGATGAGGGAGCAGG	CACACAGTGGATGAGGGAGCAGG	CACACAGTAGATGAGGGAGCAGG	100	61.1	12	1	38.9	rs362331C
gRNAr6_rs362331CStart25End3	GTGGATGAGGGAGCAGGCGTGGG	GTGGATGAGGGAGCAGGCGTGGG	GTAGATGAGGGAGCAGGCGTGGG	100	98.6	18	1	1.4	rs362331C
gRNAf1_rs362331CStart22End44	CCACTGTGTGCACTTCATCCTGG	CCACTGTGTGCACTTCATCCTGG	CTACTGTGTGCACTTCATCCTGG	100	100	19	1	0	rs362331C
gRNAr1_rs362331CStart44End22	CCAGGATGAAGTGCACACAGTGG	CCAGGATGAAGTGCACACAGTGG	CCAGGATGAAGTGCACACAGTAG	100	100	-1	1	0	rs362331C
gRNAr5_rs362331CStart26End4	AGTGGATGAGGGAGCAGGCGTGG	AGTGGATGAGGGAGCAGGCGTGG	AGTAGATGAGGGAGCAGGCGTGG	100	100	17	1	0	rs362331C
gRNAf1_rs362331TStart22End44	CTACTGTGTGCACTTCATCCTGG	CTACTGTGTGCACTTCATCCTGG	CCACTGTGTGCACTTCATCCTGG	100	100	19	1	0	rs362331T
gRNAr4_rs362331TStart26End4	AGTAGATGAGGGAGCAGGCGTGG	AGTAGATGAGGGAGCAGGCGTGG	AGTGGATGAGGGAGCAGGCGTGG	100	100	17	1	0	rs362331T
gRNAr5_rs362331TStart25End3	GTAGATGAGGGAGCAGGCGTGGG	GTAGATGAGGGAGCAGGCGTGGG	GTGGATGAGGGAGCAGGCGTGGG	98.6	100	18	1	-1.4	rs362331T
gRNAr3_rs362331TStart31End9	CACACAGTAGATGAGGGAGCAGG	CACACAGTAGATGAGGGAGCAGG	CACACAGTGGATGAGGGAGCAGG	61.1	100	12	1	-38.9	rs362331T
gRNAr2_rs362331TStart37End15	GAAGTGCACACAGTAGATGAGGG	GAAGTGCACACAGTAGATGAGGG	GAAGTGCACACAGTGGATGAGGG	26.8	100	6	1	-73.2	rs362331T
gRNAr1_rs362331TStart38End16	TGAAGTGCACACAGTAGATGAGG	TGAAGTGCACACAGTAGATGAGG	TGAAGTGCACACAGTGGATGAGG	17.2	100	5	1	-82.8	rs362331T

## Sheet: REcutDetails.xls
gRNAPlusPAM	REcutgRNAName	REname	REpattern	REcutStart	REcutEnd
AGTAGATGAGGGAGCAGGCGTGG	gRNAr4_rs362331TStart26End4	BsaXI	GGAGNNNNNGT	21	11
AGTAGATGAGGGAGCAGGCGTGG	gRNAr4_rs362331TStart26End4	Cac8I	GCNNGC	14	19
GTAGATGAGGGAGCAGGCGTGGG	gRNAr5_rs362331TStart25End3	BsaXI	GGAGNNNNNGT	20	10
GTAGATGAGGGAGCAGGCGTGGG	gRNAr5_rs362331TStart25End3	Cac8I	GCNNGC	13	18

## Sheet: pairedgRNAs.xls
ReversegRNAPlusPAM	ReversegRNAName	ForwardgRNAPlusPAM	ForwardgRNAName	gap
