# Supplementary material for: CRISPRseek: A Bioconductor Package to Identify Target-Specific Guide RNAs for CRISPR-Cas9 Genome-Editing Systems
Source: PLoS One. 2014 Sep 23;9(9):e108424. doi: 10.1371/journal.pone.0108424 (PMC4172692; doi:10.1371/journal.pone.0108424)
Supplement: File S5 — Genbank formated files with gRNA identified by compare2sequences function of CRISPRseek using files S1 and S2 as inputs. (GBK) [file pone.0108424.s005.gbk]

LOCUS       rs362331T                     45 bp    dna     linear   UNK
DEFINITION  CRISPRseek output for SupplementalFile2.fa sequence
ACCESSION   unknown
FEATURES             Location/Qualifiers
     misc_bind       22..41
                     /note="gRNAf1"
     misc_bind       complement(19..38)
                     /note="gRNAr1"
     misc_bind       complement(18..37)
                     /note="gRNAr2"
     misc_bind       complement(12..31)
                     /note="gRNAr3"
     misc_bind       complement(7..26)
                     /note="gRNAr4"
     misc_bind       complement(6..25)
                     /note="gRNAr5"
ORIGIN
        1 gacccacgcc tgctccctca tctactgtgt gcacttcatc ctgga
//
