# Supplementary material for: CRISPRseek: A Bioconductor Package to Identify Target-Specific Guide RNAs for CRISPR-Cas9 Genome-Editing Systems
Source: PLoS One. 2014 Sep 23;9(9):e108424. doi: 10.1371/journal.pone.0108424 (PMC4172692; doi:10.1371/journal.pone.0108424)
Supplement: File S6 — Fasta formatted file of gRNAs identified for the C allele by compare2sequences function of CRISPRseek using files S1 and S2 as inputs. (FA) [file pone.0108424.s006.fa]

>gRNAf1_rs362331TStart22End44
CTACTGTGTGCACTTCATCCTGG
>gRNAr1_rs362331TStart38End16
TGAAGTGCACACAGTAGATGAGG
>gRNAr2_rs362331TStart37End15
GAAGTGCACACAGTAGATGAGGG
>gRNAr3_rs362331TStart31End9
CACACAGTAGATGAGGGAGCAGG
>gRNAr4_rs362331TStart26End4
AGTAGATGAGGGAGCAGGCGTGG
>gRNAr5_rs362331TStart25End3
GTAGATGAGGGAGCAGGCGTGGG
